# Supplementary material for: SingmiR: a single-cell miRNA alignment and analysis tool
Source: Nucleic Acids Res. 2024 Apr 4;52(W1):W374–80. doi: 10.1093/nar/gkae225 (PMC11223861; doi:10.1093/nar/gkae225)
Supplement: gkae225_Supplemental_Files [file gkae225_supplemental_files.zip]

Archive with 2 entries (2 files):
- Supplementary Table 1 legends.docx
- supp_table_1.xlsx
