# Supplementary material for: SingmiR: a single-cell miRNA alignment and analysis tool
Source: Nucleic Acids Res. 2024 Apr 4;52(W1):W374–80. doi: 10.1093/nar/gkae225 (PMC11223861; doi:10.1093/nar/gkae225)
Supplement: gkae225_Supplemental_Files [file gkae225_supplemental_files.zip › supp_table_1.xlsx]

## Sheet: Sheet1
RNA	shapiro_rawp	shapiro_adjp	mean_cell_line__HT29	mean_cell_line__A549	median_cell_line__HT29	median_cell_line__A549	num_cell_line__HT29	num_cell_line__A549	fc_cell_line__HT29_vs_A549	ttest_rawp_cell_line__HT29_vs_A549	ttest_adjp_cell_line__HT29_vs_A549	wilcox_rawp_cell_line__HT29_vs_A549	wilcox_adjp_cell_line__HT29_vs_A549	cohend_estimate_cell_line__HT29_vs_A549	auc_value_cell_line__HT29_vs_A549
hsa-miR-21-5p	0.000105725	0.000106593	13.5779	17.1145	13.5208	17.1793	6	6	0.0861721	5.19339e-08	1.00752e-05	0.0021645	0.019087	-9.35358	0
hsa-let-7a-5p	1.77524e-07	1.93606e-07	14.7291	15.4342	14.7845	15.4173	6	6	0.613371	2.82248e-05	0.0013689	0.0021645	0.019087	-4.51326	0
hsa-miR-10a-5p	4.08724e-07	4.34107e-07	16.1847	13.2575	16.1444	13.4323	6	6	7.60632	2.67379e-05	0.0013689	0.0021645	0.019087	4.45932	1
hsa-miR-27b-3p	0.243646	0.243646	12.6566	15.0444	12.5827	15.1765	6	6	0.191081	1.71146e-05	0.0013689	0.0021645	0.019087	-5.75112	0
hsa-let-7d-5p	7.42186e-10	9.86368e-10	13.1264	10.8381	13.1915	10.9154	6	6	4.88483	5.54781e-05	0.0015399	0.0021645	0.019087	4.25462	1
hsa-miR-200b-3p	7.90267e-05	7.98066e-05	17.9168	10.6144	17.9108	10.463	6	6	157.849	5.32558e-05	0.0015399	0.0021645	0.019087	7.07314	1
hsa-miR-320a-3p	0.0114231	0.0114604	12.1218	14.9995	12.2724	14.8271	6	6	0.136054	5.55635e-05	0.0015399	0.0021645	0.019087	-4.42157	0
hsa-miR-1268a	4.228e-09	5.33058e-09	11.1791	12.8173	11.3399	12.8704	6	6	0.321271	0.000153981	0.00298723	0.0021645	0.019087	-3.6731	0
hsa-miR-130a-3p	8.35057e-08	9.4078e-08	1.21821	10.7456	0	10.9879	6	6	0.00135513	0.000140145	0.00298723	0.00366455	0.0300486	-3.8999	0
hsa-miR-99a-5p	1.60236e-06	1.64523e-06	1.12147	9.7739	0	10.368	6	6	0.00248519	0.000141771	0.00298723	0.00615061	0.0372881	-3.61481	0.0277778
hsa-miR-27a-3p	3.59455e-08	4.18795e-08	10.5907	13.1639	10.607	13.109	6	6	0.16803	0.000182908	0.00322584	0.0021645	0.019087	-4.1789	0
hsa-let-7i-5p	1.71312e-09	2.22851e-09	14.6175	16.3687	14.7892	16.3427	6	6	0.297067	0.000510401	0.00825148	0.0021645	0.019087	-2.91333	0
hsa-let-7e-5p	5.11353e-09	6.39451e-09	13.4504	14.5685	13.3907	14.7025	6	6	0.460685	0.000654998	0.00958449	0.004329	0.0300486	-3.06811	0.0277778
hsa-miR-185-5p	1.4138e-10	2.02539e-10	12.6432	10.8992	12.6225	10.9355	6	6	3.34949	0.000691665	0.00958449	0.0021645	0.019087	2.87656	1
hsa-miR-23b-3p	1.76052e-08	2.11952e-08	12.6285	13.87	12.6693	13.8343	6	6	0.422937	0.000973075	0.0125851	0.0021645	0.019087	-2.77821	0
hsa-miR-141-3p	4.454e-08	5.1502e-08	13.5939	2.59111	13.6218	0	6	6	2051.95	0.00111801	0.0135558	0.00433691	0.0300486	3.86683	1
hsa-miR-1268b	5.22716e-10	7.11636e-10	11.5981	13.057	11.5459	13.2458	6	6	0.363758	0.00133471	0.0143853	0.0021645	0.019087	-3.34848	0
hsa-miR-23a-3p	5.20425e-10	7.1009e-10	12.1452	13.2644	12.0369	13.4086	6	6	0.460345	0.00128522	0.0143853	0.004329	0.0300486	-2.57595	0.0277778
hsa-let-7f-5p	2.20972e-05	2.23889e-05	14.437	13.8055	14.3623	13.7248	6	6	1.5492	0.00147434	0.0150538	0.0021645	0.019087	2.50505	1
hsa-miR-200c-3p	1.57128e-05	1.59729e-05	16.3009	7.462	16.2793	8.94521	6	6	457.909	0.00195282	0.0189423	0.0021645	0.019087	3.40932	1
hsa-miR-99b-5p	1.22352e-08	1.48761e-08	13.6781	14.6522	13.5403	14.6739	6	6	0.509083	0.00207819	0.0191985	0.004329	0.0300486	-2.37868	0.0277778
hsa-miR-100-5p	7.76129e-05	7.85079e-05	6.79886	14.4455	7.93398	14.6232	6	6	0.00499025	0.00249677	0.0210597	0.0021645	0.019087	-2.64929	0
hsa-miR-24-3p	5.12784e-10	7.02789e-10	11.6299	12.7911	11.6549	12.9431	6	6	0.447148	0.0024306	0.0210597	0.00865801	0.046657	-2.33928	0.0555556
hsa-miR-375-3p	5.28403e-10	7.17786e-10	14.6967	4.53453	14.3956	4.08071	6	6	1145.86	0.00310302	0.0250827	0.00477182	0.0312786	2.73412	1
hsa-miR-1180-3p	3.87441e-07	4.12286e-07	9.54035	11.5727	9.65089	11.4812	6	6	0.244453	0.00338469	0.0262652	0.0021645	0.019087	-2.52059	0
hsa-miR-148a-3p	0.142361	0.142593	12.7968	13.9725	12.5228	14.0163	6	6	0.442663	0.00555074	0.0414171	0.00865801	0.046657	-2.27947	0.0555556
hsa-miR-423-5p	1.65515e-12	2.80736e-12	12.8793	13.8107	12.8539	13.5402	6	6	0.524339	0.00611069	0.0439065	0.0021645	0.019087	-2.12045	0
hsa-miR-127-3p	1.92126e-10	2.71184e-10	1.12147	9.44598	0	11.2869	6	6	0.00311941	0.00697955	0.0483583	0.0167114	0.0876222	-2.09151	0.0972222
hsa-miR-17-3p	2.09969e-07	2.28179e-07	8.73354	1.65484	8.59269	0	6	6	135.177	0.00748523	0.0494138	0.0562044	0.225459	2.44248	0.833333
hsa-miR-92b-3p	3.83972e-08	4.45669e-08	6.60607	12.5511	7.81094	12.626	6	6	0.0162314	0.0076413	0.0494138	0.0021645	0.019087	-2.42135	0
hsa-miR-181b-5p	6.37664e-07	6.69275e-07	12.488	11.2583	12.553	11.386	6	6	2.34526	0.00984537	0.061613	0.004329	0.0300486	2.19381	0.972222
hsa-miR-484	1.75517e-10	2.48886e-10	10.4639	11.5012	10.4062	11.4363	6	6	0.487264	0.0117492	0.0712297	0.025974	0.129204	-1.77901	0.111111
hsa-miR-183-5p	2.96151e-07	3.17341e-07	13.2394	12.3683	13.1976	12.3754	6	6	1.82905	0.0135759	0.0798099	0.025974	0.129204	1.73536	0.888889
hsa-miR-21-3p	1.57696e-06	1.62186e-06	7.42543	13.0276	8.44403	12.9187	6	6	0.0205859	0.0160048	0.0913212	0.0021645	0.019087	-2.03339	0
hsa-miR-196b-5p	2.87091e-07	3.08171e-07	11.2632	5.46316	11.2023	7.5038	6	6	55.7182	0.0214517	0.112477	0.00499812	0.0312786	1.88721	1
hsa-miR-671-5p	1.90208e-09	2.46387e-09	8.90475	2.91008	8.84455	0	6	6	63.764	0.0211819	0.112477	0.0608565	0.225459	1.80632	0.833333
hsa-miR-767-5p	2.41452e-12	4.08406e-12	7.37581	1.48842	9.05556	0	6	6	59.1947	0.020948	0.112477	0.0402534	0.177297	1.58059	0.847222
hsa-miR-10a-3p	5.56145e-12	8.86943e-12	9.8432	3.2725	10.3417	0	6	6	95.056	0.0237014	0.117899	0.0277684	0.134677	1.7872	0.888889
hsa-miR-23a-5p	9.56114e-08	1.07127e-07	4.15468	10.0807	4.00008	10.1843	6	6	0.0164471	0.0232499	0.117899	0.00779583	0.04583	-1.78548	0.0277778
hsa-miR-9985	2.48184e-07	2.68469e-07	9.0922	10.8244	9.69251	10.8076	6	6	0.300988	0.0265957	0.128989	0.0649351	0.225459	-1.51848	0.166667
hsa-let-7b-5p	4.87522e-10	6.69662e-10	14.122	13.4733	14.1188	13.651	6	6	1.56777	0.0283631	0.134206	0.0021645	0.019087	1.66813	1
hsa-miR-196a-5p	3.20436e-09	4.09038e-09	12.2392	6.29818	12.2997	9.3802	6	6	61.4384	0.0304857	0.13754	0.00499812	0.0312786	1.71363	1
hsa-miR-27b-5p	2.23604e-08	2.66072e-08	5.50962	10.8234	7.48583	10.9661	6	6	0.025141	0.0297929	0.13754	0.00812704	0.0463719	-1.70901	0.0277778
hsa-miR-203a-3p	1.2445e-10	1.79007e-10	6.8308	1.55423	7.32843	0	6	6	38.762	0.0327444	0.144373	0.0600794	0.225459	1.43072	0.819444
hsa-miR-22-3p	1.4805e-06	1.52522e-06	10.2261	12.0734	10.6013	12.8017	6	6	0.277902	0.0383428	0.1653	0.0411255	0.177297	-1.38906	0.138889
hsa-miR-590-3p	6.62927e-08	7.53773e-08	9.27546	3.37119	9.10213	0	6	6	59.8912	0.0394457	0.166358	0.121495	0.365925	1.56571	0.777778
hsa-miR-7-5p	1.97111e-06	2.01375e-06	12.6866	8.20666	12.5983	9.55779	6	6	22.3157	0.0432919	0.178694	0.0021645	0.019087	1.54665	1
hsa-miR-181a-3p	1.37033e-06	1.41647e-06	9.27067	4.1925	9.5386	3.10497	6	6	33.7816	0.0475729	0.192274	0.0636694	0.225459	1.45871	0.833333
hsa-miR-191-5p	1.30848e-08	1.58151e-08	12.1207	11.1825	12.2581	11.3387	6	6	1.91624	0.0508064	0.201152	0.0649351	0.225459	1.3073	0.833333
hsa-miR-182-5p	8.60716e-08	9.67911e-08	14.1237	13.5873	14.1196	13.7076	6	6	1.45031	0.0547879	0.211681	0.132035	0.365925	1.25607	0.777778
hsa-miR-31-5p	1.05489e-09	1.39291e-09	11.818	12.6285	11.9082	13.0224	6	6	0.570166	0.0556481	0.211681	0.179654	0.447642	-1.36824	0.25
hsa-miR-193b-5p	2.28964e-09	2.94726e-09	3.02795	8.63164	0	9.83886	6	6	0.0205647	0.0580176	0.21645	0.0812623	0.276577	-1.23701	0.194444
hsa-miR-130b-3p	1.33038e-06	1.3775e-06	9.47977	4.47259	9.24202	3.26572	6	6	32.1597	0.0607791	0.222474	0.170466	0.446897	1.35945	0.75
hsa-miR-29a-3p	6.0759e-10	8.19912e-10	1.16763	5.93566	0	7.79313	6	6	0.0367011	0.0661958	0.237815	0.0608077	0.225459	-1.22202	0.194444
hsa-miR-92a-3p	0.00010802	0.000108728	15.0577	14.607	15.0872	14.6274	6	6	1.36669	0.0724818	0.255663	0.0930736	0.296005	1.16828	0.805556
hsa-miR-106b-3p	2.30233e-08	2.73429e-08	6.08863	10.4318	8.42672	10.4693	6	6	0.0492689	0.077153	0.262336	0.065081	0.225459	-1.2352	0.166667
hsa-miR-1275	1.06469e-07	1.18643e-07	8.82774	4.38929	8.85892	3.60008	6	6	21.6824	0.0773659	0.262336	0.226491	0.529388	1.25335	0.722222
hsa-miR-374a-5p	1.38702e-07	1.52896e-07	4.66752	9.31186	4.49867	9.46476	6	6	0.0399867	0.0784303	0.262336	0.12553	0.365925	-1.22299	0.222222
hsa-miR-744-5p	1.28832e-09	1.68304e-09	10.0389	11.1684	10.2344	11.3291	6	6	0.457058	0.082758	0.272119	0.0411255	0.177297	-1.11772	0.138889
hsa-miR-16-5p	5.22878e-09	6.52535e-09	10.3316	8.81418	10.4083	9.0175	6	6	2.86278	0.0869157	0.281028	0.132035	0.365925	1.09834	0.777778
hsa-miR-4521	1.91016e-07	2.0795e-07	6.5661	11.0475	8.68785	11.4104	6	6	0.0447679	0.0886198	0.28184	0.0303479	0.143598	-1.19979	0.111111
hsa-miR-331-5p	4.9593e-08	5.70227e-08	4.60108	8.93908	4.15235	8.99986	6	6	0.049446	0.0931233	0.286761	0.294552	0.601505	-1.14628	0.305556
hsa-miR-671-3p	1.19199e-10	1.72207e-10	6.38257	1.57732	9.2288	0	6	6	27.9592	0.0924213	0.286761	0.129073	0.365925	1.08102	0.75
hsa-miR-148b-3p	1.61183e-10	2.29089e-10	10.856	11.7458	10.9479	11.8599	6	6	0.539676	0.0969878	0.293994	0.0649351	0.225459	-1.1099	0.166667
hsa-miR-181a-5p	7.54133e-07	7.87479e-07	10.8316	6.53779	11.4659	8.26717	6	6	19.6139	0.104604	0.312204	0.127538	0.365925	1.11508	0.777778
hsa-miR-455-5p	2.56318e-08	3.03235e-08	7.07892	2.89797	7.88994	0	6	6	18.1381	0.106732	0.313727	0.213024	0.503985	1.02857	0.722222
hsa-miR-589-5p	1.55577e-07	1.71191e-07	7.64131	3.1573	8.77869	0	6	6	22.3781	0.11601	0.335908	0.158147	0.420281	0.998364	0.75
hsa-miR-15b-5p	1.0772e-07	1.19819e-07	6.52636	2.68833	7.5921	0	6	6	14.3008	0.121397	0.337565	0.158147	0.420281	0.979065	0.75
hsa-miR-423-3p	8.75639e-13	1.56747e-12	12.7154	13.2538	12.7089	13.5944	6	6	0.688533	0.121802	0.337565	0.309524	0.619048	-1.05261	0.305556
hsa-miR-532-5p	8.29744e-08	9.36512e-08	8.69472	4.63471	8.93656	3.26572	6	6	16.6796	0.121533	0.337565	0.375117	0.699738	1.06088	0.666667
hsa-miR-1303	1.07404e-08	1.31367e-08	7.59629	10.5309	9.18439	10.2876	6	6	0.130797	0.128769	0.349739	0.0411255	0.177297	-1.00479	0.138889
hsa-miR-30e-3p	2.00644e-05	2.03629e-05	7.73686	8.77021	7.60435	9.30878	6	6	0.488576	0.1298	0.349739	0.132035	0.365925	-0.968483	0.222222
hsa-miR-652-5p	8.73932e-11	1.27457e-10	5.37295	1.61105	7.52375	0	6	6	13.5658	0.140639	0.373752	0.245785	0.541845	0.92416	0.694444
hsa-miR-425-5p	4.99388e-07	5.26846e-07	7.95796	4.43749	7.52023	3.76181	6	6	11.4754	0.14476	0.379506	0.468042	0.760469	0.970729	0.638889
hsa-miR-455-3p	6.03944e-08	6.89259e-08	7.50057	3.32526	8.76537	0	6	6	18.0673	0.147098	0.380494	0.36113	0.686855	0.912953	0.666667
hsa-miR-625-5p	1.72065e-06	1.76374e-06	8.96313	5.09385	8.84569	4.92477	6	6	14.614	0.150882	0.385147	1	1	0.974816	0.5
hsa-miR-4473	1.32312e-13	2.6254e-13	0.839846	4.10517	0	3.27081	6	6	0.104002	0.156216	0.393582	0.182287	0.447642	-0.918162	0.291667
hsa-miR-186-5p	5.69414e-09	7.09169e-09	10.1005	7.48502	10.4055	9.21525	6	6	6.12844	0.162978	0.405355	0.0649351	0.225459	0.933164	0.833333
hsa-miR-452-5p	1.9211e-08	2.30832e-08	7.54865	3.4161	9.58879	0	6	6	17.5397	0.171103	0.420177	0.213024	0.503985	0.854891	0.722222
hsa-miR-215-5p	1.23816e-08	1.50243e-08	10.3355	6.92588	10.4242	9.79146	6	6	10.6263	0.187387	0.443331	0.470393	0.760469	0.870218	0.638889
hsa-miR-501-3p	1.7247e-07	1.88764e-07	1.27252	5.13702	0	4.42555	6	6	0.0686545	0.183345	0.443331	0.182287	0.447642	-0.843387	0.291667
hsa-miR-769-5p	2.75416e-08	3.24579e-08	7.41932	9.78822	8.64687	10.263	6	6	0.193592	0.187101	0.443331	0.0930736	0.296005	-0.855238	0.194444
hsa-miR-505-5p	1.95985e-08	2.35029e-08	5.23428	1.76206	6.33503	0	6	6	11.0979	0.192068	0.448931	0.245785	0.541845	0.807693	0.694444
hsa-miR-149-5p	1.62821e-07	1.78841e-07	10.0211	6.78867	9.77936	9.71194	6	6	9.3985	0.195399	0.451279	0.470393	0.760469	0.858785	0.638889
hsa-miR-98-5p	2.78425e-07	2.99917e-07	6.94626	9.10837	8.5193	9.57568	6	6	0.223429	0.199346	0.454977	0.132035	0.365925	-0.833197	0.222222
hsa-miR-25-5p	4.09362e-07	4.34107e-07	8.90707	6.03786	9.01613	8.2274	6	6	7.30664	0.202448	0.456685	0.688404	0.941889	0.840776	0.583333
hsa-miR-25-3p	7.20112e-11	1.05577e-10	13.4324	12.9267	13.4681	12.813	6	6	1.41982	0.208124	0.458819	0.179654	0.447642	0.781375	0.75
hsa-miR-30e-5p	9.55518e-07	9.94387e-07	8.95366	10.0217	9.56156	10.4539	6	6	0.476979	0.20714	0.458819	0.179654	0.447642	-0.784567	0.25
hsa-miR-29b-1-5p	2.34452e-09	3.01159e-09	3.00339	6.87515	0	10.0572	6	6	0.06831	0.210573	0.459001	0.104415	0.326717	-0.773385	0.222222
hsa-miR-28-5p	1.15847e-08	1.41131e-08	6.60641	3.27009	7.6751	0	6	6	10.1003	0.216525	0.466732	0.561149	0.842446	0.768369	0.611111
hsa-miR-335-3p	4.98062e-09	6.24102e-09	7.31234	4.18976	8.84655	3.27081	6	6	8.70947	0.235002	0.500993	0.415063	0.752544	0.731708	0.652778
hsa-miR-4485-3p	7.02011e-10	9.37032e-10	5.40895	2.47918	7.48827	0	6	6	7.6199	0.239078	0.504142	0.199856	0.484651	0.72328	0.722222
hsa-miR-320b	1.30104e-08	1.57562e-08	9.88489	11.388	10.61	12.0586	6	6	0.352792	0.249518	0.520499	0.0930736	0.296005	-0.710479	0.194444
hsa-miR-107	6.47221e-10	8.67671e-10	4.11578	1.411	3.53241	0	6	6	6.5196	0.277202	0.566076	0.340754	0.661064	0.666408	0.652778
hsa-miR-361-5p	7.85934e-09	9.69003e-09	9.64585	7.6117	9.7009	9.09828	6	6	4.09582	0.274817	0.566076	0.588745	0.842446	0.70196	0.611111
hsa-miR-483-5p	1.3246e-07	1.46541e-07	6.74918	3.59296	7.15222	0	6	6	8.91488	0.288373	0.582754	0.454958	0.760469	0.652032	0.638889
hsa-miR-192-5p	3.02969e-06	3.08496e-06	14.773	13.9644	14.7902	14.7669	6	6	1.75154	0.300061	0.593998	1	1	0.666176	0.5
hsa-miR-652-3p	2.83923e-08	3.33324e-08	9.30133	6.77096	9.49212	9.58091	6	6	5.77718	0.299227	0.593998	1	1	0.662252	0.5
hsa-miR-29b-3p	1.67539e-09	2.18405e-09	4.83383	1.78579	4.65935	0	6	6	8.27088	0.303612	0.594958	0.445976	0.760469	0.627332	0.625
hsa-miR-2110	1.36652e-07	1.50907e-07	7.76536	4.92038	9.50936	4.42555	6	6	7.18496	0.328661	0.637602	0.415063	0.752544	0.595559	0.652778
hsa-miR-1307-3p	2.72443e-10	3.81918e-10	11.8026	11.2829	11.8573	11.0098	6	6	1.43362	0.333771	0.638722	0.24026	0.541845	0.59338	0.722222
hsa-miR-191-3p	3.44822e-08	4.02511e-08	5.77418	3.0642	7.65525	0	6	6	6.54313	0.339115	0.638722	0.549674	0.842446	0.579611	0.611111
hsa-miR-26b-5p	5.34279e-11	7.90476e-11	12.5595	12.1718	12.6467	12.3727	6	6	1.30833	0.33881	0.638722	0.393939	0.72785	0.586092	0.666667
hsa-miR-12136	5.74773e-08	6.5719e-08	6.22808	8.78223	8.79329	10.2439	6	6	0.170264	0.360632	0.661815	0.0636694	0.225459	-0.553417	0.166667
hsa-miR-15a-5p	1.41724e-08	1.7096e-08	7.22133	4.71587	8.60308	4.25809	6	6	5.6783	0.356217	0.661815	0.744419	0.954218	0.562134	0.569444
hsa-miR-222-3p	3.6073e-09	4.55737e-09	13.0149	13.5477	13.4366	13.8291	6	6	0.691222	0.363607	0.661815	0.24026	0.541845	-0.549587	0.277778
hsa-miR-574-5p	2.81798e-08	3.31463e-08	10.9018	9.06155	11.0034	10.7049	6	6	3.58072	0.365022	0.661815	0.588745	0.842446	0.571752	0.611111
hsa-miR-1260b	1.10361e-12	1.91204e-12	1.09908	3.20157	0	0	6	6	0.232856	0.390448	0.680354	0.46195	0.760469	-0.525378	0.388889
hsa-miR-1304-3p	4.7747e-09	6.00752e-09	5.12372	2.88972	7.02608	0	6	6	4.70434	0.39135	0.680354	0.441788	0.760469	0.51756	0.638889
hsa-miR-28-3p	3.61325e-10	4.9967e-10	11.8781	12.1544	11.8861	12.0174	6	6	0.825695	0.385376	0.680354	0.699134	0.941889	-0.52432	0.416667
hsa-miR-378a-3p	2.47467e-10	3.477e-10	12.5265	12.1506	12.3516	12.3681	6	6	1.29764	0.391221	0.680354	0.699134	0.941889	0.518111	0.583333
hsa-miR-425-3p	6.51251e-09	8.06185e-09	8.52909	6.12359	9.92756	7.77737	6	6	5.29819	0.392782	0.680354	0.294552	0.601505	0.516192	0.694444
hsa-miR-877-5p	7.79955e-07	8.1306e-07	7.59303	9.13666	9.38644	9.13112	6	6	0.34302	0.404721	0.694832	0.937229	1	-0.519584	0.472222
hsa-miR-126-3p	4.56068e-07	4.81972e-07	2.47233	4.74783	0	4.66782	6	6	0.206541	0.414097	0.697959	0.326058	0.638941	-0.49355	0.333333
hsa-miR-17-5p	9.29217e-08	1.04303e-07	4.88298	2.78321	5.90897	0	6	6	4.28642	0.411931	0.697959	0.549674	0.842446	0.494562	0.611111
hsa-miR-99b-3p	4.83664e-10	6.65851e-10	4.17928	6.59744	2.99636	9.39465	6	6	0.187095	0.417337	0.697959	0.36113	0.686855	-0.488559	0.333333
hsa-miR-224-3p	3.26367e-09	4.15746e-09	7.47521	5.14725	8.60456	4.99345	6	6	5.02094	0.422111	0.69991	1	1	0.486414	0.513889
hsa-miR-10b-5p	5.30347e-10	7.18837e-10	2.8494	4.99094	2.51954	3.67572	6	6	0.226638	0.442707	0.720905	0.494156	0.779401	-0.466839	0.375
hsa-miR-194-5p	2.22853e-09	2.87462e-09	7.90549	6.19421	7.93361	8.91458	6	6	3.27451	0.44201	0.720905	0.809855	0.973787	0.473812	0.444444
hsa-miR-221-3p	6.09932e-09	7.56562e-09	11.6247	12.1445	12.0592	12.2962	6	6	0.697452	0.445921	0.720905	0.588745	0.842446	-0.458143	0.388889
hsa-miR-149-3p	4.26111e-14	9.0236e-14	1.16763	2.84112	0	0	6	6	0.313494	0.456381	0.728997	0.46195	0.760469	-0.450332	0.388889
hsa-miR-641	8.09564e-11	1.18351e-10	2.38291	4.33582	0	3.27081	6	6	0.258295	0.458442	0.728997	0.421671	0.757447	-0.446437	0.361111
hsa-miR-20a-5p	4.74427e-08	5.47553e-08	5.80662	7.64847	7.67527	9.02385	6	6	0.278963	0.468297	0.732891	0.572476	0.842446	-0.435886	0.388889
hsa-miR-942-3p	4.25026e-14	9.0236e-14	1.39486	3.30077	0	0	6	6	0.266848	0.468446	0.732891	0.46195	0.760469	-0.437644	0.388889
hsa-miR-320d	1.3989e-06	1.44357e-06	7.15467	5.09085	8.01013	4.68122	6	6	4.18093	0.472654	0.733559	0.870516	1	0.433335	0.541667
hsa-miR-33b-3p	6.81272e-12	1.0781e-11	2.55175	4.45041	0	4.17351	6	6	0.268192	0.478817	0.737226	0.326058	0.638941	-0.425456	0.333333
hsa-miR-26a-5p	0.00570981	0.00573785	13.9024	14.0334	13.8695	14.1051	6	6	0.913201	0.484935	0.740767	0.0930736	0.296005	-0.432626	0.194444
hsa-miR-30d-5p	9.62549e-11	1.39718e-10	11.8771	11.4828	11.9685	11.7813	6	6	1.31432	0.489522	0.741931	0.818182	0.973787	0.421632	0.555556
hsa-miR-155-5p	2.76807e-07	2.98699e-07	1.17563	2.57293	0	0	6	6	0.379638	0.508282	0.748609	0.599266	0.842446	-0.397662	0.416667
hsa-miR-339-3p	1.24488e-10	1.79007e-10	4.78214	3.04534	6.49916	0	6	6	3.33295	0.497931	0.748609	0.797648	0.973787	0.406782	0.555556
hsa-miR-500a-3p	5.58851e-08	6.40176e-08	1.60398	3.48225	0	0	6	6	0.27201	0.509363	0.748609	0.599266	0.842446	-0.396472	0.416667
hsa-miR-629-5p	1.85828e-06	1.90164e-06	6.96727	5.35948	7.5182	6.78069	6	6	3.04783	0.508855	0.748609	0.572476	0.842446	0.395928	0.611111
hsa-miR-101-3p	1.02469e-07	1.14393e-07	8.07475	6.57425	8.14036	9.06752	6	6	2.82941	0.519074	0.757146	0.809855	0.973787	0.396289	0.444444
hsa-miR-151a-3p	3.34434e-10	4.66687e-10	13.618	13.8229	13.5508	13.8017	6	6	0.867595	0.530721	0.759692	0.484848	0.77736	-0.375989	0.361111
hsa-miR-23b-5p	8.85009e-13	1.57506e-12	1.47556	3.06249	0	0	6	6	0.33288	0.530294	0.759692	0.46195	0.760469	-0.376266	0.388889
hsa-miR-548d-5p	1.07405e-09	1.41517e-09	3.13857	1.51894	0	0	6	6	3.07296	0.532568	0.759692	0.46195	0.760469	0.374112	0.611111
hsa-miR-93-5p	3.56053e-09	4.52291e-09	11.2454	11.5294	11.4728	11.243	6	6	0.821344	0.542542	0.768271	1	1	-0.364548	0.5
hsa-miR-638	1.18994e-06	1.23416e-06	1.27252	2.57869	0	0	6	6	0.404394	0.547193	0.769243	0.599266	0.842446	-0.360566	0.416667
hsa-miR-16-2-3p	4.40194e-14	9.0236e-14	1.34324	2.69962	0	0	6	6	0.39056	0.553967	0.773162	0.599266	0.842446	-0.354378	0.416667
hsa-miR-500a-5p	9.96596e-09	1.22138e-08	3.12333	1.5857	0	0	6	6	2.90317	0.558536	0.773972	0.599266	0.842446	0.349977	0.583333
hsa-miR-301a-3p	2.96029e-11	4.51022e-11	2.93589	1.51894	0	0	6	6	2.67022	0.568424	0.782087	0.752554	0.954218	0.340962	0.555556
hsa-miR-4676-5p	4.28344e-14	9.0236e-14	2.50555	1.3527	0	0	6	6	2.22352	0.59837	0.817492	0.599266	0.842446	0.314413	0.583333
hsa-miR-125a-3p	1.01208e-07	1.13191e-07	7.69089	8.98704	8.97882	10.306	6	6	0.407212	0.602737	0.817699	0.148829	0.40666	-0.310521	0.236111
hsa-miR-582-3p	1.44375e-10	2.06154e-10	3.00524	1.66448	0	0	6	6	2.53284	0.607503	0.818442	0.752554	0.954218	0.306319	0.555556
hsa-miR-210-3p	1.28833e-07	1.42786e-07	6.1541	4.68201	8.44798	4.52479	6	6	2.77422	0.61997	0.829476	0.678071	0.939612	0.295466	0.583333
hsa-miR-128-3p	1.00429e-06	1.04338e-06	7.8326	8.97788	9.31285	11.3316	6	6	0.452101	0.658133	0.843996	0.261496	0.557475	-0.263507	0.291667
hsa-miR-3187-3p	1.16848e-12	1.99291e-12	2.45	1.46451	0	0	6	6	1.97998	0.654058	0.843996	0.752554	0.954218	0.266689	0.555556
hsa-miR-330-3p	4.16324e-07	4.40729e-07	6.4735	5.15528	7.44813	4.78665	6	6	2.49358	0.638668	0.843996	1	1	0.281398	0.486111
hsa-miR-361-3p	6.35514e-07	6.6816e-07	7.2317	8.2635	8.10255	9.65674	6	6	0.489103	0.657388	0.843996	0.261496	0.557475	-0.263965	0.291667
hsa-miR-450b-5p	3.28439e-11	4.96703e-11	1.53587	2.57869	0	0	6	6	0.48538	0.654624	0.843996	0.752554	0.954218	-0.266239	0.444444
hsa-miR-550a-5p	7.52078e-08	8.51985e-08	7.538	6.38158	8.49225	9.04505	6	6	2.22903	0.661275	0.843996	0.935736	1	0.26125	0.527778
hsa-miR-6879-5p	2.02084e-08	2.41871e-08	2.55953	1.50008	0	0	6	6	2.08413	0.641586	0.843996	0.752554	0.954218	0.277151	0.555556
hsa-miR-362-5p	2.09795e-08	2.50611e-08	9.37207	9.68534	9.96548	10.0004	6	6	0.804816	0.671288	0.851176	0.937229	1	-0.25437	0.527778
hsa-miR-769-3p	1.6856e-07	1.84814e-07	3.36452	4.42773	2.87119	3.78949	6	6	0.478568	0.68417	0.861877	0.608102	0.848718	-0.242283	0.402778
hsa-miR-32-3p	3.41914e-08	3.99876e-08	5.48465	4.44525	7.67527	3.67572	6	6	2.05538	0.706779	0.884614	0.933836	1	0.223632	0.527778
hsa-miR-181a-2-3p	4.93843e-08	5.68892e-08	7.70286	6.74029	9.04786	9.29706	6	6	1.94877	0.727618	0.899095	1	1	0.207392	0.5
hsa-miR-30b-3p	5.96534e-09	7.41441e-09	2.50495	1.67204	0	0	6	6	1.78128	0.725658	0.899095	0.752554	0.954218	0.2084	0.555556
hsa-miR-221-5p	2.98027e-07	3.18796e-07	6.19251	7.20384	8.15569	10.2758	6	6	0.49609	0.749119	0.919805	0.463245	0.760469	-0.189882	0.361111
hsa-miR-3158-5p	4.43832e-14	9.0236e-14	2.39671	1.6747	0	0	6	6	1.64948	0.756313	0.922448	0.752554	0.954218	0.184203	0.555556
hsa-miR-7704	1.43592e-13	2.73806e-13	1.00283	1.59555	0	0	6	6	0.663091	0.760781	0.922448	1	1	-0.181588	0.486111
hsa-miR-122-5p	1.7775e-09	2.30736e-09	3.60553	4.34785	3.49068	3.89092	6	6	0.597779	0.776447	0.922717	0.494156	0.779401	-0.168607	0.375
hsa-miR-151b	7.16027e-10	9.53667e-10	12.723	12.6568	12.685	12.7203	6	6	1.04692	0.78618	0.922717	0.937229	1	0.161298	0.527778
hsa-miR-320c	3.35078e-07	3.57184e-07	7.79549	7.02887	8.89489	9.57747	6	6	1.70127	0.789542	0.922717	0.808866	0.973787	0.158784	0.444444
hsa-miR-365a-5p	1.5402e-11	2.38809e-11	2.42768	3.11685	0	0	6	6	0.620208	0.789237	0.922717	0.775029	0.957679	-0.158765	0.444444
hsa-miR-576-3p	9.15314e-11	1.33176e-10	1.09908	1.69393	0	0	6	6	0.662114	0.775314	0.922717	1	1	-0.170081	0.486111
hsa-miR-579-3p	1.37037e-13	2.67114e-13	1.09908	1.6538	0	0	6	6	0.680789	0.786502	0.922717	1	1	-0.161286	0.486111
hsa-miR-374a-3p	2.09492e-09	2.70797e-09	1.22091	1.739	0	0	6	6	0.698298	0.812851	0.928454	1	1	-0.140775	0.486111
hsa-miR-454-3p	3.32513e-07	3.55066e-07	2.3595	2.9383	0	0	6	6	0.669519	0.813594	0.928454	0.775029	0.957679	-0.139946	0.444444
hsa-miR-501-5p	3.4037e-08	3.9883e-08	3.66868	3.03867	3.0323	0	6	6	1.54758	0.809581	0.928454	1	1	0.14293	0.5
hsa-miR-561-5p	1.18845e-12	2.02135e-12	2.73007	3.43537	0	0	6	6	0.613313	0.805151	0.928454	0.775029	0.957679	-0.146458	0.444444
hsa-miR-103a-3p	2.55157e-09	3.26389e-09	9.89274	10.1027	10.5966	10.2479	6	6	0.864553	0.841018	0.948591	1	1	-0.119474	0.5
hsa-miR-1260a	1.40364e-13	2.70343e-13	1.09908	1.48842	0	0	6	6	0.763481	0.837921	0.948591	1	1	-0.121489	0.486111
hsa-miR-374b-3p	3.45869e-11	5.19227e-11	2.55037	3.02941	0	0	6	6	0.717452	0.852613	0.950614	0.775029	0.957679	-0.110151	0.444444
hsa-miR-941	4.83413e-09	6.06985e-09	9.02794	8.54306	10.8834	10.1764	6	6	1.39946	0.85027	0.950614	0.261496	0.557475	0.111857	0.708333
hsa-miR-140-5p	5.67346e-10	7.67291e-10	1.21821	1.55747	0	0	6	6	0.790449	0.867389	0.956099	1	1	-0.0990588	0.486111
hsa-miR-92a-1-5p	2.32384e-06	2.37016e-06	8.01287	7.71818	8.50751	9.53419	6	6	1.22663	0.867033	0.956099	0.309524	0.619048	0.100756	0.305556
hsa-miR-140-3p	9.06636e-09	1.11558e-08	7.32717	6.91826	8.63421	9.60347	6	6	1.32768	0.881018	0.956934	0.294552	0.601505	0.0889851	0.305556
hsa-miR-199a-5p	1.17732e-10	1.7049e-10	1.68533	1.41936	0	0	6	6	1.20244	0.8841	0.956934	0.752554	0.954218	0.0865085	0.555556
hsa-miR-224-5p	1.76861e-07	1.93225e-07	12.9741	12.8224	12.938	13.1105	6	6	1.11086	0.883213	0.956934	0.818182	0.973787	0.0881347	0.444444
hsa-miR-619-5p	1.33305e-13	2.6254e-13	1.34043	1.09027	0	0	6	6	1.18934	0.887877	0.956934	1	1	0.08359	0.513889
hsa-miR-151a-5p	7.7326e-10	1.02324e-09	14.625	14.648	14.7362	14.695	6	6	0.984203	0.894107	0.958324	0.699134	0.941889	-0.0791434	0.416667
hsa-let-7c-5p	7.02787e-07	7.36367e-07	6.21856	6.48839	6.81904	9.22407	6	6	0.82942	0.915677	0.966112	0.375117	0.699738	-0.0629291	0.333333
hsa-miR-1307-5p	1.34583e-13	2.64007e-13	1.26042	1.47518	0	0	6	6	0.861686	0.914107	0.966112	1	1	-0.0639048	0.486111
hsa-miR-30c-1-3p	7.54502e-10	1.00057e-09	1.21821	1.41995	0	0	6	6	0.869502	0.916312	0.966112	1	1	-0.0622553	0.486111
hsa-miR-1292-5p	9.83824e-13	1.73583e-12	1.50664	1.72997	0	0	6	6	0.856584	0.924406	0.9669	1	1	-0.0562062	0.486111
hsa-miR-340-5p	1.15593e-07	1.28344e-07	6.53867	6.31017	7.96577	9.00499	6	6	1.17161	0.927028	0.9669	0.294552	0.601505	0.0544076	0.305556
hsa-miR-1285-3p	1.14468e-14	2.95689e-14	1.36961	1.22524	0	0	6	6	1.10525	0.93895	0.967275	1	1	0.0453577	0.513889
hsa-miR-4454	3.57764e-09	4.52922e-09	1.39486	1.25564	0	0	6	6	1.10131	0.942345	0.967275	1	1	0.0428286	0.513889
hsa-miR-454-5p	4.00699e-14	9.0236e-14	1.34139	1.51722	0	0	6	6	0.885256	0.932551	0.967275	1	1	-0.0501279	0.486111
hsa-let-7g-5p	6.36264e-10	8.54849e-10	11.8448	11.8288	11.7805	12.2171	6	6	1.0111	0.977098	0.985033	0.24026	0.541845	0.017338	0.277778
hsa-miR-125a-5p	5.15935e-07	5.43369e-07	10.288	10.3165	10.3131	10.4849	6	6	0.980449	0.967169	0.985033	0.588745	0.842446	-0.0244525	0.388889
hsa-miR-152-3p	3.56529e-09	4.52291e-09	2.92274	2.97359	0	0	6	6	0.965369	0.985033	0.985033	1	1	-0.0111049	0.5
hsa-miR-18a-5p	2.48356e-07	2.68469e-07	5.59744	5.5449	7.35795	6.94653	6	6	1.03708	0.98414	0.985033	0.935043	1	0.011767	0.527778
hsa-miR-4746-5p	1.38141e-13	2.67566e-13	1.32927	1.39117	0	0	6	6	0.958004	0.974972	0.985033	1	1	-0.0185726	0.486111
hsa-let-7a-2-3p	4.38857e-14	9.0236e-14	0	0	0	0	6	6	1						0.5
hsa-let-7a-3p	1.40938e-13	2.70424e-13	0	0	0	0	6	6	1						0.5
hsa-let-7b-3p	3.65096e-13	6.83443e-13	1.47741	0	0	0	6	6	2.78449					0.57735	0.583333
hsa-let-7d-3p	1.21338e-09	1.58852e-09	1.53587	0	0	0	6	6	2.89964					0.57735	0.583333
hsa-miR-1-3p	1.73922e-11	2.68311e-11	0	0	0	0	6	6	1						0.5
hsa-miR-10394-5p	2.43896e-15	9.18726e-15	0	1.61105	0	0	6	6	0.327361					-0.57735	0.416667
hsa-miR-10395-3p	2.43896e-15	9.18726e-15	0	0	0	0	6	6	1						0.5
hsa-miR-10397-5p	2.43896e-15	9.18726e-15	0	0	0	0	6	6	1						0.5
hsa-miR-10399-5p	2.79185e-12	4.5957e-12	0	1.25564	0	0	6	6	0.418807					-0.57735	0.416667
hsa-miR-10401-5p	1.16679e-14	2.95689e-14	0	2.70042	0	0	6	6	0.153848					-0.907062	0.333333
hsa-miR-105-5p	4.38412e-14	9.0236e-14	1.32927	0	0	0	6	6	2.51276					0.57735	0.583333
hsa-miR-106a-5p	1.36665e-13	2.67114e-13	0	0	0	0	6	6	1						0.5
hsa-miR-106b-5p	2.40532e-08	2.85109e-08	5.66989	0	8.1148	0	6	6	50.9106					1.81469	0.833333
hsa-miR-10b-3p	2.43896e-15	9.18726e-15	0	1.60859	0	0	6	6	0.327919					-0.57735	0.416667
hsa-miR-1185-1-3p	4.00175e-13	7.3786e-13	0	1.84964	0	0	6	6	0.277461					-0.57735	0.416667
hsa-miR-1185-2-3p	1.28222e-13	2.58126e-13	0	1.73988	0	0	6	6	0.299395					-0.57735	0.416667
hsa-miR-12135	2.43896e-15	9.18726e-15	0	0	0	0	6	6	1						0.5
hsa-miR-122-3p	1.17428e-14	2.95689e-14	0	1.34205	0	0	6	6	0.39446					-0.57735	0.416667
hsa-miR-1224-5p	2.43896e-15	9.18726e-15	0	0	0	0	6	6	1						0.5
hsa-miR-1226-5p	2.43896e-15	9.18726e-15	0	0	0	0	6	6	1						0.5
hsa-miR-1228-5p	1.16394e-14	2.95689e-14	0	0	0	0	6	6	1						0.5
hsa-miR-124-3p	4.277e-14	9.0236e-14	0	0	0	0	6	6	1						0.5
hsa-miR-1246	6.68346e-10	8.9404e-10	4.11212	0	3.03778	0	6	6	17.2931					1.24281	0.75
hsa-miR-1249-5p	1.11237e-14	2.95689e-14	0	0	0	0	6	6	1						0.5
hsa-miR-1255a	4.32377e-14	9.0236e-14	1.00283	0	0	0	6	6	2.00392					0.57735	0.583333
hsa-miR-1255b-5p	2.43896e-15	9.18726e-15	0	0	0	0	6	6	1						0.5
hsa-miR-1257	2.43896e-15	9.18726e-15	0	0	0	0	6	6	1						0.5
hsa-miR-125b-1-3p	8.502e-13	1.53086e-12	0	1.72071	0	0	6	6	0.3034					-0.57735	0.416667
hsa-miR-125b-2-3p	3.81604e-13	7.12173e-13	0	0	0	0	6	6	1						0.5
hsa-miR-125b-5p	4.16086e-10	5.74106e-10	0	2.13973	0	0	6	6	0.226922					-0.912813	0.333333
hsa-miR-126-5p	3.15919e-12	5.09119e-12	0	0	0	0	6	6	1						0.5
hsa-miR-1262	2.43896e-15	9.18726e-15	1.36158	0	0	0	6	6	2.56966					0.57735	0.583333
hsa-miR-1269a	2.43896e-15	9.18726e-15	0	0	0	0	6	6	1						0.5
hsa-miR-1269b	2.55589e-11	3.91351e-11	0	0	0	0	6	6	1						0.5
hsa-miR-127-5p	1.15303e-14	2.95689e-14	0	0	0	0	6	6	1						0.5
hsa-miR-1270	1.15114e-14	2.95689e-14	0	0	0	0	6	6	1						0.5
hsa-miR-1273h-3p	1.17338e-14	2.95689e-14	0	0	0	0	6	6	1						0.5
hsa-miR-1276	2.43896e-15	9.18726e-15	0	0	0	0	6	6	1						0.5
hsa-miR-128-1-5p	1.31194e-13	2.61535e-13	0	1.55747	0	0	6	6	0.339747					-0.57735	0.416667
hsa-miR-128-2-5p	2.43896e-15	9.18726e-15	0	0	0	0	6	6	1						0.5
hsa-miR-1286	1.17151e-14	2.95689e-14	0	0	0	0	6	6	1						0.5
hsa-miR-1287-5p	3.49907e-13	6.61056e-13	4.34914	0	4.16048	0	6	6	20.3808					1.28904	0.75
hsa-miR-129-5p	2.43896e-15	9.18726e-15	0	0	0	0	6	6	1						0.5
hsa-miR-1296-5p	2.43896e-15	9.18726e-15	0	0	0	0	6	6	1						0.5
hsa-miR-1301-3p	4.11096e-08	4.7625e-08	0	3.47346	0	0	6	6	0.0900292					-0.911134	0.333333
hsa-miR-1304-5p	3.94003e-14	9.0236e-14	0	0	0	0	6	6	1						0.5
hsa-miR-1305	2.43896e-15	9.18726e-15	1.26042	0	0	0	6	6	2.39565					0.57735	0.583333
hsa-miR-1306-3p	3.9411e-14	9.0236e-14	3.60883	0	2.51954	0	6	6	12.2002					1.23584	0.75
hsa-miR-1306-5p	2.43896e-15	9.18726e-15	0	0	0	0	6	6	1						0.5
hsa-miR-130b-5p	1.46922e-10	2.09305e-10	0	3.12758	0	0	6	6	0.114421					-0.910045	0.333333
hsa-miR-132-3p	1.10822e-14	2.95689e-14	0	1.34205	0	0	6	6	0.39446					-0.57735	0.416667
hsa-miR-132-5p	5.76816e-12	9.15155e-12	0	3.30644	0	0	6	6	0.101079					-0.912497	0.333333
hsa-miR-133a-5p	2.43896e-15	9.18726e-15	0	0	0	0	6	6	1						0.5
hsa-miR-1343-3p	4.22826e-14	9.0236e-14	1.47556	0	0	0	6	6	2.78092					0.57735	0.583333
hsa-miR-135a-5p	2.43896e-15	9.18726e-15	0	0	0	0	6	6	1						0.5
hsa-miR-135b-5p	4.40328e-14	9.0236e-14	1.26042	0	0	0	6	6	2.39565					0.57735	0.583333
hsa-miR-136-3p	1.28909e-13	2.58661e-13	0	0	0	0	6	6	1						0.5
hsa-miR-137-5p	2.43896e-15	9.18726e-15	0	0	0	0	6	6	1						0.5
hsa-miR-138-5p	2.40946e-07	2.61379e-07	0	14.5307	0	14.4483	6	6	4.22502e-05					-20.9175	0
hsa-miR-142-3p	3.87242e-11	5.75706e-11	0	0	0	0	6	6	1						0.5
hsa-miR-142-5p	7.16115e-09	8.84697e-09	0	0	0	0	6	6	1						0.5
hsa-miR-143-3p	2.79871e-07	3.00947e-07	2.69544	0	0	0	6	6	6.47752					0.910849	0.666667
hsa-miR-145-3p	7.20469e-11	1.05577e-10	0	2.87022	0	0	6	6	0.136766					-0.902349	0.333333
hsa-miR-145-5p	1.10122e-14	2.95689e-14	0	0	0	0	6	6	1						0.5
hsa-miR-1468-5p	1.04788e-12	1.82266e-12	0	0	0	0	6	6	1						0.5
hsa-miR-146a-5p	5.46207e-08	6.26862e-08	0	0	0	0	6	6	1						0.5
hsa-miR-146b-3p	2.78135e-11	4.24814e-11	0	0	0	0	6	6	1						0.5
hsa-miR-146b-5p	7.40331e-07	7.74383e-07	1.16763	0	0	0	6	6	2.24643					0.57735	0.583333
hsa-miR-148a-5p	5.19705e-10	7.1009e-10	1.42645	0	0	0	6	6	2.68784					0.57735	0.583333
hsa-miR-150-3p	2.88591e-12	4.7252e-12	1.09908	0	0	0	6	6	2.14218					0.57735	0.583333
hsa-miR-150-5p	2.43896e-15	9.18726e-15	0	0	0	0	6	6	1						0.5
hsa-miR-153-3p	1.11546e-14	2.95689e-14	0	0	0	0	6	6	1						0.5
hsa-miR-153-5p	2.43896e-15	9.18726e-15	0	0	0	0	6	6	1						0.5
hsa-miR-16-1-3p	1.16155e-14	2.95689e-14	0	0	0	0	6	6	1						0.5
hsa-miR-181b-2-3p	1.15119e-14	2.95689e-14	0	0	0	0	6	6	1						0.5
hsa-miR-181b-3p	1.15438e-14	2.95689e-14	0	0	0	0	6	6	1						0.5
hsa-miR-181c-3p	1.49471e-11	2.32933e-11	0	0	0	0	6	6	1						0.5
hsa-miR-181d-3p	4.12024e-14	9.0236e-14	0	0	0	0	6	6	1						0.5
hsa-miR-181d-5p	2.10581e-08	2.51061e-08	0	2.8158	0	0	6	6	0.142024					-0.91182	0.333333
hsa-miR-182-3p	2.43896e-15	9.18726e-15	0	0	0	0	6	6	1						0.5
hsa-miR-183-3p	1.12069e-14	2.95689e-14	2.60493	0	0	0	6	6	6.08363					0.91229	0.666667
hsa-miR-184	4.07001e-14	9.0236e-14	0	0	0	0	6	6	1						0.5
hsa-miR-1843	4.26466e-14	9.0236e-14	0	1.57732	0	0	6	6	0.335103					-0.57735	0.416667
hsa-miR-185-3p	4.11543e-14	9.0236e-14	1.44125	0	0	0	6	6	2.71555					0.57735	0.583333
hsa-miR-186-3p	2.43896e-15	9.18726e-15	1.17747	0	0	0	6	6	2.2618					0.57735	0.583333
hsa-miR-188-5p	1.33408e-13	2.6254e-13	2.28579	0	0	0	6	6	4.87632					0.902177	0.666667
hsa-miR-18a-3p	1.08935e-14	2.95689e-14	0	1.61629	0	0	6	6	0.326174					-0.57735	0.416667
hsa-miR-18b-5p	2.75138e-12	4.54126e-12	0	1.4292	0	0	6	6	0.371337					-0.57735	0.416667
hsa-miR-1908-3p	2.43896e-15	9.18726e-15	0	0	0	0	6	6	1						0.5
hsa-miR-1908-5p	6.31255e-08	7.19092e-08	0	4.71259	0	4.42042	6	6	0.0381391					-1.28135	0.25
hsa-miR-190a-5p	3.97082e-14	9.0236e-14	0	0	0	0	6	6	1						0.5
hsa-miR-190b-5p	4.16937e-14	9.0236e-14	0	0	0	0	6	6	1						0.5
hsa-miR-1914-5p	2.43896e-15	9.18726e-15	0	0	0	0	6	6	1						0.5
hsa-miR-193a-5p	1.20588e-09	1.58207e-09	0	5.70956	0	8.17833	6	6	0.0191096					-1.82002	0.166667
hsa-miR-194-3p	9.91326e-13	1.74405e-12	0	1.739	0	0	6	6	0.299578					-0.57735	0.416667
hsa-miR-195-3p	1.17505e-14	2.95689e-14	0	1.61457	0	0	6	6	0.326562					-0.57735	0.416667
hsa-miR-195-5p	1.15192e-14	2.95689e-14	0	0	0	0	6	6	1						0.5
hsa-miR-197-3p	1.10678e-14	2.95689e-14	0	0	0	0	6	6	1						0.5
hsa-miR-197-5p	3.41227e-13	6.46645e-13	1.6359	0	0	0	6	6	3.10782					0.57735	0.583333
hsa-miR-199a-3p	3.49074e-10	4.83818e-10	0.839846	0	0	0	6	6	1.78986					0.57735	0.583333
hsa-miR-199b-3p	3.49074e-10	4.83818e-10	0.839846	0	0	0	6	6	1.78986					0.57735	0.583333
hsa-miR-199b-5p	7.55069e-08	8.53799e-08	1.01259	0	0	0	6	6	2.01754					0.57735	0.583333
hsa-miR-19a-3p	3.05142e-11	4.63755e-11	2.67041	0	0	0	6	6	6.36611					0.903246	0.666667
hsa-miR-19a-5p	2.43896e-15	9.18726e-15	1.27252	0	0	0	6	6	2.41583					0.57735	0.583333
hsa-miR-19b-3p	5.55734e-12	8.86943e-12	0	0	0	0	6	6	1						0.5
hsa-miR-200a-3p	5.05836e-12	8.10923e-12	11.9368	0	12.2416	0	6	6	3920.55					21.6565	1
hsa-miR-200a-5p	8.80577e-13	1.57173e-12	11.437	0	11.6727	0	6	6	2772.47					22.9918	1
hsa-miR-200b-5p	3.28211e-11	4.96703e-11	11.8968	0	11.8733	0	6	6	3813.18					40.7629	1
hsa-miR-203b-3p	2.43896e-15	9.18726e-15	1.47741	0	0	0	6	6	2.78449					0.57735	0.583333
hsa-miR-205-3p	2.43896e-15	9.18726e-15	0	0	0	0	6	6	1						0.5
hsa-miR-20b-3p	2.43896e-15	9.18726e-15	0	0	0	0	6	6	1						0.5
hsa-miR-20b-5p	4.89013e-12	7.86005e-12	0	0	0	0	6	6	1						0.5
hsa-miR-212-5p	1.16065e-14	2.95689e-14	0	0	0	0	6	6	1						0.5
hsa-miR-214-3p	3.98294e-13	7.3786e-13	0	0	0	0	6	6	1						0.5
hsa-miR-216b-5p	2.43896e-15	9.18726e-15	0	0	0	0	6	6	1						0.5
hsa-miR-218-5p	4.37795e-11	6.4929e-11	0	1.55747	0	0	6	6	0.339747					-0.57735	0.416667
hsa-miR-219a-1-3p	4.16814e-14	9.0236e-14	1.33336	0	0	0	6	6	2.51989					0.57735	0.583333
hsa-miR-222-5p	2.60838e-12	4.35112e-12	0	1.56349	0	0	6	6	0.338332					-0.57735	0.416667
hsa-miR-223-3p	4.10667e-13	7.48721e-13	0	0	0	0	6	6	1						0.5
hsa-miR-223-5p	2.67936e-12	4.4343e-12	0	0	0	0	6	6	1						0.5
hsa-miR-2278	1.10401e-14	2.95689e-14	1.09908	0	0	0	6	6	2.14218					0.57735	0.583333
hsa-miR-2355-3p	4.43424e-14	9.0236e-14	0	1.22524	0	0	6	6	0.427726					-0.57735	0.416667
hsa-miR-23c	2.43896e-15	9.18726e-15	1.01259	0	0	0	6	6	2.01754					0.57735	0.583333
hsa-miR-24-2-5p	1.10316e-14	2.95689e-14	0	0	0	0	6	6	1						0.5
hsa-miR-2682-5p	2.43896e-15	9.18726e-15	0	0	0	0	6	6	1						0.5
hsa-miR-26a-1-3p	2.43896e-15	9.18726e-15	0	0	0	0	6	6	1						0.5
hsa-miR-26a-2-3p	2.43896e-15	9.18726e-15	1.40923	0	0	0	6	6	2.65594					0.57735	0.583333
hsa-miR-26b-3p	1.12058e-14	2.95689e-14	1.32927	0	0	0	6	6	2.51276					0.57735	0.583333
hsa-miR-27a-5p	4.19173e-14	9.0236e-14	0	0	0	0	6	6	1						0.5
hsa-miR-296-3p	2.43896e-15	9.18726e-15	0	0	0	0	6	6	1						0.5
hsa-miR-299-3p	4.39161e-14	9.0236e-14	0	1.48842	0	0	6	6	0.356403					-0.57735	0.416667
hsa-miR-299-5p	2.43896e-15	9.18726e-15	0	0	0	0	6	6	1						0.5
hsa-miR-29a-5p	4.34266e-14	9.0236e-14	1.09908	0	0	0	6	6	2.14218					0.57735	0.583333
hsa-miR-29b-2-5p	2.43896e-15	9.18726e-15	0	0	0	0	6	6	1						0.5
hsa-miR-29c-3p	4.37127e-14	9.0236e-14	1.49478	0	0	0	6	6	2.81822					0.57735	0.583333
hsa-miR-302d-3p	7.11454e-08	8.07454e-08	0	8.1388	0	9.70527	6	6	0.00354794					-2.88109	0.0833333
hsa-miR-3065-3p	1.13868e-14	2.95689e-14	1.16763	0	0	0	6	6	2.24643					0.57735	0.583333
hsa-miR-3065-5p	2.43896e-15	9.18726e-15	0	0	0	0	6	6	1						0.5
hsa-miR-3074-3p	2.43896e-15	9.18726e-15	0	0	0	0	6	6	1						0.5
hsa-miR-30a-3p	2.76744e-10	3.87063e-10	0	11.0677	0	11.1139	6	6	0.00046589					-13.9855	0
hsa-miR-30a-5p	2.3689e-09	3.03654e-09	0	13.9977	0	14.2133	6	6	6.11344e-05					-20.4207	0
hsa-miR-30b-5p	1.14166e-14	2.95689e-14	1.39671	0	0	0	6	6	2.63301					0.57735	0.583333
hsa-miR-30c-2-3p	1.75107e-11	2.69464e-11	0	8.61301	0	9.99526	6	6	0.00255402					-2.80851	0.0833333
hsa-miR-30c-5p	6.09207e-10	8.20292e-10	0	2.69776	0	0	6	6	0.154132					-0.877912	0.333333
hsa-miR-30d-3p	4.38666e-14	9.0236e-14	0	0	0	0	6	6	1						0.5
hsa-miR-3115	2.43896e-15	9.18726e-15	0	0	0	0	6	6	1						0.5
hsa-miR-3118	2.43896e-15	9.18726e-15	0	0	0	0	6	6	1						0.5
hsa-miR-3126-5p	2.43896e-15	9.18726e-15	0	0	0	0	6	6	1						0.5
hsa-miR-3127-3p	2.43896e-15	9.18726e-15	0	0	0	0	6	6	1						0.5
hsa-miR-3127-5p	2.43896e-15	9.18726e-15	1.47741	0	0	0	6	6	2.78449					0.57735	0.583333
hsa-miR-3130-3p	2.43896e-15	9.18726e-15	0	0	0	0	6	6	1						0.5
hsa-miR-3138	2.43896e-15	9.18726e-15	0	0	0	0	6	6	1						0.5
hsa-miR-3141	2.43896e-15	9.18726e-15	0	0	0	0	6	6	1						0.5
hsa-miR-3144-5p	1.13942e-14	2.95689e-14	0	0	0	0	6	6	1						0.5
hsa-miR-3154	1.1513e-14	2.95689e-14	0	0	0	0	6	6	1						0.5
hsa-miR-3158-3p	4.12241e-14	9.0236e-14	2.81057	0	0	0	6	6	7.0156					0.912716	0.666667
hsa-miR-3170	2.43896e-15	9.18726e-15	0	0	0	0	6	6	1						0.5
hsa-miR-3173-3p	2.43896e-15	9.18726e-15	0	0	0	0	6	6	1						0.5
hsa-miR-3176	2.43896e-15	9.18726e-15	1.49546	0	0	0	6	6	2.81954					0.57735	0.583333
hsa-miR-3177-3p	1.37741e-13	2.67566e-13	1.52373	0	0	0	6	6	2.87533					0.57735	0.583333
hsa-miR-3179	4.41674e-14	9.0236e-14	0	0	0	0	6	6	1						0.5
hsa-miR-3188	1.1739e-14	2.95689e-14	0	0	0	0	6	6	1						0.5
hsa-miR-3198	1.15351e-14	2.95689e-14	1.39671	0	0	0	6	6	2.63301					0.57735	0.583333
hsa-miR-3200-3p	2.43896e-15	9.18726e-15	1.34324	0	0	0	6	6	2.5372					0.57735	0.583333
hsa-miR-3200-5p	1.12687e-14	2.95689e-14	2.6981	0	0	0	6	6	6.48947					0.912018	0.666667
hsa-miR-3202	2.43896e-15	9.18726e-15	0	0	0	0	6	6	1						0.5
hsa-miR-320e	2.43896e-15	9.18726e-15	0	0	0	0	6	6	1						0.5
hsa-miR-323b-3p	1.40455e-13	2.70343e-13	0	3.33105	0	0	6	6	0.0993699					-0.909921	0.333333
hsa-miR-324-5p	1.44182e-11	2.25262e-11	0	1.51894	0	0	6	6	0.348943					-0.57735	0.416667
hsa-miR-328-3p	3.89353e-13	7.24433e-13	0	1.50008	0	0	6	6	0.353534					-0.57735	0.416667
hsa-miR-328-5p	2.43896e-15	9.18726e-15	0	0	0	0	6	6	1						0.5
hsa-miR-329-3p	2.43896e-15	9.18726e-15	0	0	0	0	6	6	1						0.5
hsa-miR-330-5p	1.17e-14	2.95689e-14	0	0	0	0	6	6	1						0.5
hsa-miR-331-3p	1.16096e-14	2.95689e-14	0	0	0	0	6	6	1						0.5
hsa-miR-335-5p	2.60932e-12	4.35112e-12	5.30362	0	7.34999	0	6	6	39.4955					1.80686	0.833333
hsa-miR-338-3p	1.09586e-14	2.95689e-14	0	0	0	0	6	6	1						0.5
hsa-miR-338-5p	4.10943e-13	7.48721e-13	2.83386	0	0	0	6	6	7.12978					0.912504	0.666667
hsa-miR-342-3p	9.42395e-09	1.15726e-08	0	1.50008	0	0	6	6	0.353534					-0.57735	0.416667
hsa-miR-342-5p	1.12857e-08	1.37762e-08	0	0	0	0	6	6	1						0.5
hsa-miR-345-3p	3.75865e-14	9.0236e-14	0	0	0	0	6	6	1						0.5
hsa-miR-345-5p	1.1055e-12	1.91204e-12	1.26042	0	0	0	6	6	2.39565					0.57735	0.583333
hsa-miR-34a-5p	1.17296e-14	2.95689e-14	0	0	0	0	6	6	1						0.5
hsa-miR-34c-5p	1.13734e-12	1.95064e-12	0	1.08857	0	0	6	6	0.470226					-0.57735	0.416667
hsa-miR-3605-3p	2.43896e-15	9.18726e-15	0	0	0	0	6	6	1						0.5
hsa-miR-3609	1.11729e-14	2.95689e-14	1.27252	0	0	0	6	6	2.41583					0.57735	0.583333
hsa-miR-3612	2.43896e-15	9.18726e-15	0	0	0	0	6	6	1						0.5
hsa-miR-3615	3.99259e-13	7.3786e-13	0	0	0	0	6	6	1						0.5
hsa-miR-3617-5p	2.43896e-15	9.18726e-15	1.30139	0	0	0	6	6	2.46466					0.57735	0.583333
hsa-miR-363-3p	6.88567e-11	1.01386e-10	0	0	0	0	6	6	1						0.5
hsa-miR-363-5p	2.43896e-15	9.18726e-15	0	0	0	0	6	6	1						0.5
hsa-miR-3659	2.43896e-15	9.18726e-15	0	0	0	0	6	6	1						0.5
hsa-miR-365a-3p	1.10823e-14	2.95689e-14	1.22091	0	0	0	6	6	2.33094					0.57735	0.583333
hsa-miR-365b-3p	1.10823e-14	2.95689e-14	1.22091	0	0	0	6	6	2.33094					0.57735	0.583333
hsa-miR-365b-5p	2.43896e-15	9.18726e-15	0	0	0	0	6	6	1						0.5
hsa-miR-3661	1.16475e-14	2.95689e-14	0	0	0	0	6	6	1						0.5
hsa-miR-3664-3p	2.43896e-15	9.18726e-15	0	0	0	0	6	6	1						0.5
hsa-miR-3667-5p	4.3237e-14	9.0236e-14	0	0	0	0	6	6	1						0.5
hsa-miR-3679-5p	2.98817e-12	4.85381e-12	2.73007	0	0	0	6	6	6.63486					0.912696	0.666667
hsa-miR-3689a-3p	2.43896e-15	9.18726e-15	0	1.56041	0	0	6	6	0.339056					-0.57735	0.416667
hsa-miR-3689a-5p	2.43896e-15	9.18726e-15	0	1.60859	0	0	6	6	0.327919					-0.57735	0.416667
hsa-miR-3689b-5p	2.43896e-15	9.18726e-15	0	1.60859	0	0	6	6	0.327919					-0.57735	0.416667
hsa-miR-3689e	2.43896e-15	9.18726e-15	0	1.60859	0	0	6	6	0.327919					-0.57735	0.416667
hsa-miR-369-3p	3.54869e-11	5.31439e-11	0	8.84696	0	9.8175	6	6	0.0021717					-2.7876	0.0833333
hsa-miR-369-5p	1.14379e-14	2.95689e-14	0	0	0	0	6	6	1						0.5
hsa-miR-3691-5p	1.16074e-14	2.95689e-14	0	0	0	0	6	6	1						0.5
hsa-miR-370-3p	5.6805e-12	9.03582e-12	0	3.52989	0	0	6	6	0.0865757					-0.903554	0.333333
hsa-miR-370-5p	2.43896e-15	9.18726e-15	0	0	0	0	6	6	1						0.5
hsa-miR-371a-5p	2.43896e-15	9.18726e-15	0	0	0	0	6	6	1						0.5
hsa-miR-371b-5p	2.43896e-15	9.18726e-15	0	0	0	0	6	6	1						0.5
hsa-miR-374b-5p	1.03318e-12	1.80972e-12	0	0	0	0	6	6	1						0.5
hsa-miR-376a-3p	3.55754e-11	5.31467e-11	0	7.15015	0	9.6272	6	6	0.00704031					-1.79265	0.166667
hsa-miR-376b-3p	4.05191e-14	9.0236e-14	0	0	0	0	6	6	1						0.5
hsa-miR-376c-3p	3.38661e-10	4.71514e-10	0	9.4989	0	11.5214	6	6	0.00138212					-2.80656	0.0833333
hsa-miR-377-3p	4.04968e-14	9.0236e-14	0	1.22524	0	0	6	6	0.427726					-0.57735	0.416667
hsa-miR-378c	3.36324e-11	5.06135e-11	4.30375	0	4.00008	0	6	6	19.7496					1.2854	0.75
hsa-miR-378d	3.14656e-12	5.08418e-12	2.49528	0	0	0	6	6	5.63837					0.912557	0.666667
hsa-miR-378i	1.14538e-14	2.95689e-14	1.09908	0	0	0	6	6	2.14218					0.57735	0.583333
hsa-miR-379-5p	2.45458e-12	4.12908e-12	0	3.4569	0	0	6	6	0.0910689					-0.910373	0.333333
hsa-miR-380-3p	2.43896e-15	9.18726e-15	0	0	0	0	6	6	1						0.5
hsa-miR-381-3p	1.5847e-11	2.4509e-11	0	7.15167	0	10.0779	6	6	0.00703286					-1.8088	0.166667
hsa-miR-382-3p	1.16001e-14	2.95689e-14	0	1.64871	0	0	6	6	0.318925					-0.57735	0.416667
hsa-miR-382-5p	8.99996e-13	1.5971e-12	0	1.92472	0	0	6	6	0.263391					-0.57735	0.416667
hsa-miR-383-5p	4.39917e-14	9.0236e-14	0	0	0	0	6	6	1						0.5
hsa-miR-3909	1.08841e-14	2.95689e-14	0	0	0	0	6	6	1						0.5
hsa-miR-3913-5p	1.17276e-14	2.95689e-14	0	1.69859	0	0	6	6	0.308087					-0.57735	0.416667
hsa-miR-3928-3p	2.43896e-15	9.18726e-15	0	0	0	0	6	6	1						0.5
hsa-miR-3936	2.43896e-15	9.18726e-15	0	0	0	0	6	6	1						0.5
hsa-miR-3940-5p	2.43896e-15	9.18726e-15	0	0	0	0	6	6	1						0.5
hsa-miR-3945	2.43896e-15	9.18726e-15	0	0	0	0	6	6	1						0.5
hsa-miR-409-3p	3.32165e-11	5.01105e-11	0	7.26856	0	10.163	6	6	0.00648553					-1.80566	0.166667
hsa-miR-409-5p	1.13357e-14	2.95689e-14	0	0	0	0	6	6	1						0.5
hsa-miR-411-3p	3.9146e-14	9.0236e-14	0	0	0	0	6	6	1						0.5
hsa-miR-411-5p	3.62931e-13	6.81467e-13	0	1.64871	0	0	6	6	0.318925					-0.57735	0.416667
hsa-miR-421	1.29805e-13	2.59611e-13	0	0	0	0	6	6	1						0.5
hsa-miR-424-3p	7.09639e-12	1.11723e-11	0	6.21993	0	8	6	6	0.0134158					-1.7682	0.166667
hsa-miR-424-5p	1.14353e-14	2.95689e-14	0	3.21188	0	0	6	6	0.107927					-0.910868	0.333333
hsa-miR-4286	4.03631e-14	9.0236e-14	0	0	0	0	6	6	1						0.5
hsa-miR-429	9.48624e-13	1.67855e-12	10.3584	0	10.5283	0	6	6	1312.74					19.4809	1
hsa-miR-431-3p	2.43896e-15	9.18726e-15	0	0	0	0	6	6	1						0.5
hsa-miR-431-5p	2.43896e-15	9.18726e-15	0	1.20003	0	0	6	6	0.435267					-0.57735	0.416667
hsa-miR-432-5p	2.47805e-12	4.15716e-12	0	3.46697	0	0	6	6	0.090435					-0.912477	0.333333
hsa-miR-4326	4.02759e-14	9.0236e-14	0	0	0	0	6	6	1						0.5
hsa-miR-433-3p	8.62294e-13	1.54809e-12	0	1.46309	0	0	6	6	0.362714					-0.57735	0.416667
hsa-miR-4420	2.43896e-15	9.18726e-15	0	0	0	0	6	6	1						0.5
hsa-miR-4421	1.10447e-14	2.95689e-14	0	0	0	0	6	6	1						0.5
hsa-miR-4423-3p	2.43896e-15	9.18726e-15	0	0	0	0	6	6	1						0.5
hsa-miR-4425	2.43896e-15	9.18726e-15	0	0	0	0	6	6	1						0.5
hsa-miR-4433a-3p	2.43896e-15	9.18726e-15	0	0	0	0	6	6	1						0.5
hsa-miR-4435	2.43896e-15	9.18726e-15	0.957063	0	0	0	6	6	1.94135					0.57735	0.583333
hsa-miR-4446-3p	2.43896e-15	9.18726e-15	1.39671	0	0	0	6	6	2.63301					0.57735	0.583333
hsa-miR-4455	2.43896e-15	9.18726e-15	0	0	0	0	6	6	1						0.5
hsa-miR-4458	2.43896e-15	9.18726e-15	0	0	0	0	6	6	1						0.5
hsa-miR-4466	1.11486e-14	2.95689e-14	0	3.04882	0	0	6	6	0.120841					-0.912489	0.333333
hsa-miR-4476	2.43896e-15	9.18726e-15	0	0	0	0	6	6	1						0.5
hsa-miR-4484	2.43896e-15	9.18726e-15	0.945408	0	0	0	6	6	1.92573					0.57735	0.583333
hsa-miR-4488	2.43896e-15	9.18726e-15	0	1.48273	0	0	6	6	0.357812					-0.57735	0.416667
hsa-miR-4491	2.43896e-15	9.18726e-15	0	0	0	0	6	6	1						0.5
hsa-miR-4497	2.43896e-15	9.18726e-15	0	1.61457	0	0	6	6	0.326562					-0.57735	0.416667
hsa-miR-449a	2.43896e-15	9.18726e-15	0	0	0	0	6	6	1						0.5
hsa-miR-449c-5p	1.12265e-14	2.95689e-14	0	0	0	0	6	6	1						0.5
hsa-miR-4508	1.13915e-14	2.95689e-14	0	0	0	0	6	6	1						0.5
hsa-miR-450a-1-3p	2.43896e-15	9.18726e-15	0	0	0	0	6	6	1						0.5
hsa-miR-450a-2-3p	1.17172e-14	2.95689e-14	0	0	0	0	6	6	1						0.5
hsa-miR-450a-5p	3.81425e-08	4.43551e-08	0	6.28355	0	8.56287	6	6	0.012837					-1.79275	0.166667
hsa-miR-4513	2.43896e-15	9.18726e-15	0	0	0	0	6	6	1						0.5
hsa-miR-4517	1.17416e-14	2.95689e-14	0	1.3527	0	0	6	6	0.391558					-0.57735	0.416667
hsa-miR-4518	2.82195e-12	4.63283e-12	0	0	0	0	6	6	1						0.5
hsa-miR-4649-5p	2.43896e-15	9.18726e-15	0	0	0	0	6	6	1						0.5
hsa-miR-4661-5p	2.43896e-15	9.18726e-15	0	0	0	0	6	6	1						0.5
hsa-miR-4662a-5p	4.42877e-14	9.0236e-14	0	0	0	0	6	6	1						0.5
hsa-miR-4665-5p	1.16666e-14	2.95689e-14	0	0	0	0	6	6	1						0.5
hsa-miR-4677-3p	1.16545e-12	1.99291e-12	1.287	0	0	0	6	6	2.44021					0.57735	0.583333
hsa-miR-4687-3p	1.17498e-14	2.95689e-14	0	1.57732	0	0	6	6	0.335103					-0.57735	0.416667
hsa-miR-4710	1.12089e-14	2.95689e-14	0	1.63091	0	0	6	6	0.322885					-0.57735	0.416667
hsa-miR-4717-3p	2.43896e-15	9.18726e-15	0	0	0	0	6	6	1						0.5
hsa-miR-4739	2.43896e-15	9.18726e-15	0	0	0	0	6	6	1						0.5
hsa-miR-4741	1.09235e-14	2.95689e-14	2.8303	0	0	0	6	6	7.11222					0.912859	0.666667
hsa-miR-4745-5p	3.93774e-14	9.0236e-14	1.38274	0	0	0	6	6	2.60762					0.57735	0.583333
hsa-miR-4747-5p	2.43896e-15	9.18726e-15	0	0	0	0	6	6	1						0.5
hsa-miR-4779	2.43896e-15	9.18726e-15	0	0	0	0	6	6	1						0.5
hsa-miR-4796-3p	2.43896e-15	9.18726e-15	0	0	0	0	6	6	1						0.5
hsa-miR-4800-3p	2.43896e-15	9.18726e-15	0	0	0	0	6	6	1						0.5
hsa-miR-4804-5p	1.17504e-14	2.95689e-14	0	0	0	0	6	6	1						0.5
hsa-miR-483-3p	1.16358e-14	2.95689e-14	0	0	0	0	6	6	1						0.5
hsa-miR-485-5p	3.83701e-14	9.0236e-14	0	0	0	0	6	6	1						0.5
hsa-miR-486-3p	1.25961e-13	2.55247e-13	0	0	0	0	6	6	1						0.5
hsa-miR-486-5p	8.00171e-12	1.25333e-11	0	1.47347	0	0	6	6	0.360114					-0.57735	0.416667
hsa-miR-487a-3p	1.13995e-14	2.95689e-14	0	1.56041	0	0	6	6	0.339056					-0.57735	0.416667
hsa-miR-487b-3p	2.9557e-12	4.81379e-12	0	1.90646	0	0	6	6	0.266746					-0.57735	0.416667
hsa-miR-490-3p	4.31632e-14	9.0236e-14	0	0	0	0	6	6	1						0.5
hsa-miR-490-5p	1.33098e-13	2.6254e-13	0	0	0	0	6	6	1						0.5
hsa-miR-491-5p	3.38225e-13	6.42942e-13	0	1.50008	0	0	6	6	0.353534					-0.57735	0.416667
hsa-miR-493-3p	2.67144e-12	4.43314e-12	0	2.97355	0	0	6	6	0.127312					-0.912816	0.333333
hsa-miR-493-5p	4.08537e-13	7.48721e-13	0	1.76393	0	0	6	6	0.294445					-0.57735	0.416667
hsa-miR-494-3p	1.11692e-14	2.95689e-14	0	1.34205	0	0	6	6	0.39446					-0.57735	0.416667
hsa-miR-500b-5p	2.44636e-11	3.75516e-11	0	1.5857	0	0	6	6	0.333162					-0.57735	0.416667
hsa-miR-5010-5p	2.43896e-15	9.18726e-15	0	1.22524	0	0	6	6	0.427726					-0.57735	0.416667
hsa-miR-502-3p	1.16794e-09	1.53558e-09	0	1.34205	0	0	6	6	0.39446					-0.57735	0.416667
hsa-miR-502-5p	1.26817e-13	2.56136e-13	0	0	0	0	6	6	1						0.5
hsa-miR-503-5p	1.82702e-10	2.58477e-10	0	4.93832	0	4.55167	6	6	0.032615					-1.2796	0.25
hsa-miR-505-3p	1.17018e-14	2.95689e-14	0	0	0	0	6	6	1						0.5
hsa-miR-5094	2.43896e-15	9.18726e-15	0	0	0	0	6	6	1						0.5
hsa-miR-5100	2.43896e-15	9.18726e-15	0	0	0	0	6	6	1						0.5
hsa-miR-5187-5p	2.43896e-15	9.18726e-15	0	0	0	0	6	6	1						0.5
hsa-miR-539-5p	2.61493e-12	4.35112e-12	0	3.18543	0	0	6	6	0.109924					-0.912506	0.333333
hsa-miR-542-3p	4.12756e-13	7.49799e-13	0	0	0	0	6	6	1						0.5
hsa-miR-542-5p	6.78706e-11	1.00174e-10	1.00283	0	0	0	6	6	2.00392					0.57735	0.583333
hsa-miR-543	2.43896e-15	9.18726e-15	0	0	0	0	6	6	1						0.5
hsa-miR-548ah-3p	1.03749e-12	1.80972e-12	3.39495	0	2.87119	0	6	6	10.5192					1.27479	0.75
hsa-miR-548am-5p	2.43896e-15	9.18726e-15	0	1.4292	0	0	6	6	0.371337					-0.57735	0.416667
hsa-miR-548au-5p	1.12201e-14	2.95689e-14	0	2.94814	0	0	6	6	0.129575					-0.912237	0.333333
hsa-miR-548ay-5p	4.1238e-14	9.0236e-14	0	1.51894	0	0	6	6	0.348943					-0.57735	0.416667
hsa-miR-548b-5p	4.42413e-14	9.0236e-14	0	0	0	0	6	6	1						0.5
hsa-miR-548c-5p	1.15108e-14	2.95689e-14	0	1.4292	0	0	6	6	0.371337					-0.57735	0.416667
hsa-miR-548e-3p	1.1633e-14	2.95689e-14	0	0	0	0	6	6	1						0.5
hsa-miR-548i	2.43896e-15	9.18726e-15	0	0	0	0	6	6	1						0.5
hsa-miR-548j-5p	1.1742e-14	2.95689e-14	0	0	0	0	6	6	1						0.5
hsa-miR-548k	4.26698e-14	9.0236e-14	1.12147	0	0	0	6	6	2.17569					0.57735	0.583333
hsa-miR-548l	2.43896e-15	9.18726e-15	1.39486	0	0	0	6	6	2.62964					0.57735	0.583333
hsa-miR-548o-3p	1.03749e-12	1.80972e-12	3.39495	0	2.87119	0	6	6	10.5192					1.27479	0.75
hsa-miR-548o-5p	1.15108e-14	2.95689e-14	0	1.4292	0	0	6	6	0.371337					-0.57735	0.416667
hsa-miR-548u	2.43896e-15	9.18726e-15	0	0	0	0	6	6	1						0.5
hsa-miR-550a-3-5p	6.95238e-12	1.09737e-11	0.945408	0	0	0	6	6	1.92573					0.57735	0.583333
hsa-miR-550b-2-5p	1.09216e-14	2.95689e-14	0	0	0	0	6	6	1						0.5
hsa-miR-551a	2.43896e-15	9.18726e-15	0	0	0	0	6	6	1						0.5
hsa-miR-551b-5p	2.43896e-15	9.18726e-15	0	0	0	0	6	6	1						0.5
hsa-miR-556-5p	2.43896e-15	9.18726e-15	1.16763	0	0	0	6	6	2.24643					0.57735	0.583333
hsa-miR-5580-3p	1.1371e-14	2.95689e-14	1.22091	0	0	0	6	6	2.33094					0.57735	0.583333
hsa-miR-5581-5p	2.43896e-15	9.18726e-15	0	1.34205	0	0	6	6	0.39446					-0.57735	0.416667
hsa-miR-573	2.43896e-15	9.18726e-15	0	0	0	0	6	6	1						0.5
hsa-miR-574-3p	1.11231e-12	1.91843e-12	2.56415	0	0	0	6	6	5.91406					0.911317	0.666667
hsa-miR-577	4.17179e-14	9.0236e-14	2.78182	0	0	0	6	6	6.8772					0.912068	0.666667
hsa-miR-584-5p	1.51874e-11	2.36078e-11	5.47088	0	7.14567	0	6	6	44.3507					1.77818	0.833333
hsa-miR-588	2.43896e-15	9.18726e-15	0	0	0	0	6	6	1						0.5
hsa-miR-598-3p	2.43896e-15	9.18726e-15	0	0	0	0	6	6	1						0.5
hsa-miR-610	2.43896e-15	9.18726e-15	0	0	0	0	6	6	1						0.5
hsa-miR-615-3p	4.21459e-14	9.0236e-14	4.37386	0	3.78125	0	6	6	20.733					1.27832	0.75
hsa-miR-615-5p	1.14687e-14	2.95689e-14	1.00283	0	0	0	6	6	2.00392					0.57735	0.583333
hsa-miR-616-3p	2.43896e-15	9.18726e-15	0	0	0	0	6	6	1						0.5
hsa-miR-624-3p	2.43896e-15	9.18726e-15	0	0	0	0	6	6	1						0.5
hsa-miR-625-3p	1.12689e-14	2.95689e-14	0	0	0	0	6	6	1						0.5
hsa-miR-628-3p	2.39636e-10	3.37468e-10	0	3.2122	0	0	6	6	0.107903					-0.912389	0.333333
hsa-miR-642a-3p	1.11715e-12	1.92138e-12	4.21025	0	3.7935	0	6	6	18.5103					1.28123	0.75
hsa-miR-642b-3p	2.43896e-15	9.18726e-15	0	0	0	0	6	6	1						0.5
hsa-miR-6500-3p	4.11902e-14	9.0236e-14	0	0	0	0	6	6	1						0.5
hsa-miR-6509-5p	2.43896e-15	9.18726e-15	0	0	0	0	6	6	1						0.5
hsa-miR-6511b-5p	2.43896e-15	9.18726e-15	0	0	0	0	6	6	1						0.5
hsa-miR-6513-5p	2.43896e-15	9.18726e-15	0	0	0	0	6	6	1						0.5
hsa-miR-6515-5p	4.37359e-14	9.0236e-14	1.16356	0	0	0	6	6	2.24009					0.57735	0.583333
hsa-miR-6516-3p	2.43896e-15	9.18726e-15	0	0	0	0	6	6	1						0.5
hsa-miR-6529-5p	1.10248e-14	2.95689e-14	0	0	0	0	6	6	1						0.5
hsa-miR-654-3p	4.17267e-14	9.0236e-14	0	1.46309	0	0	6	6	0.362714					-0.57735	0.416667
hsa-miR-654-5p	4.3071e-13	7.80107e-13	0	0	0	0	6	6	1						0.5
hsa-miR-660-3p	2.43896e-15	9.18726e-15	0	0	0	0	6	6	1						0.5
hsa-miR-660-5p	2.91778e-12	4.76467e-12	1.27518	0	0	0	6	6	2.42029					0.57735	0.583333
hsa-miR-663a	2.43896e-15	9.18726e-15	0	0	0	0	6	6	1						0.5
hsa-miR-664a-5p	7.14048e-12	1.12129e-11	0	0	0	0	6	6	1						0.5
hsa-miR-665	1.10734e-14	2.95689e-14	0	0	0	0	6	6	1						0.5
hsa-miR-6715a-3p	4.32901e-14	9.0236e-14	0	0	0	0	6	6	1						0.5
hsa-miR-6720-3p	2.43896e-15	9.18726e-15	0	1.25564	0	0	6	6	0.418807					-0.57735	0.416667
hsa-miR-6724-5p	2.43896e-15	9.18726e-15	0	0	0	0	6	6	1						0.5
hsa-miR-6730-5p	2.43896e-15	9.18726e-15	0	0	0	0	6	6	1						0.5
hsa-miR-6734-5p	1.14756e-14	2.95689e-14	0	0	0	0	6	6	1						0.5
hsa-miR-6735-5p	2.43896e-15	9.18726e-15	0	0	0	0	6	6	1						0.5
hsa-miR-6740-5p	2.43896e-15	9.18726e-15	0	1.4292	0	0	6	6	0.371337					-0.57735	0.416667
hsa-miR-6746-3p	2.43896e-15	9.18726e-15	0	0	0	0	6	6	1						0.5
hsa-miR-6751-5p	2.43896e-15	9.18726e-15	0	0	0	0	6	6	1						0.5
hsa-miR-6757-5p	2.43896e-15	9.18726e-15	1.42107	0	0	0	6	6	2.67785					0.57735	0.583333
hsa-miR-6759-5p	2.43896e-15	9.18726e-15	1.33336	0	0	0	6	6	2.51989					0.57735	0.583333
hsa-miR-6763-5p	2.43896e-15	9.18726e-15	0	0	0	0	6	6	1						0.5
hsa-miR-6767-5p	2.43896e-15	9.18726e-15	0	0	0	0	6	6	1						0.5
hsa-miR-6773-5p	2.43896e-15	9.18726e-15	0	0	0	0	6	6	1						0.5
hsa-miR-6777-5p	4.38105e-14	9.0236e-14	0	0	0	0	6	6	1						0.5
hsa-miR-6780b-5p	2.43896e-15	9.18726e-15	0	0	0	0	6	6	1						0.5
hsa-miR-6793-5p	2.43896e-15	9.18726e-15	1.32927	0	0	0	6	6	2.51276					0.57735	0.583333
hsa-miR-6807-5p	1.16538e-14	2.95689e-14	1.50664	0	0	0	6	6	2.84148					0.57735	0.583333
hsa-miR-6810-5p	2.43896e-15	9.18726e-15	0	0	0	0	6	6	1						0.5
hsa-miR-6812-5p	2.43896e-15	9.18726e-15	0	0	0	0	6	6	1						0.5
hsa-miR-6818-5p	1.17282e-14	2.95689e-14	1.39671	0	0	0	6	6	2.63301					0.57735	0.583333
hsa-miR-6824-5p	2.43896e-15	9.18726e-15	0	0	0	0	6	6	1						0.5
hsa-miR-6825-5p	2.43896e-15	9.18726e-15	0	0	0	0	6	6	1						0.5
hsa-miR-6832-5p	2.43896e-15	9.18726e-15	0	0	0	0	6	6	1						0.5
hsa-miR-6842-3p	2.43896e-15	9.18726e-15	0	0	0	0	6	6	1						0.5
hsa-miR-6846-5p	2.43896e-15	9.18726e-15	0	0	0	0	6	6	1						0.5
hsa-miR-6851-5p	2.43896e-15	9.18726e-15	0	1.42166	0	0	6	6	0.373283					-0.57735	0.416667
hsa-miR-6852-5p	2.43896e-15	9.18726e-15	0	0	0	0	6	6	1						0.5
hsa-miR-6854-5p	2.43896e-15	9.18726e-15	0	0	0	0	6	6	1						0.5
hsa-miR-6862-5p	2.43896e-15	9.18726e-15	0	0	0	0	6	6	1						0.5
hsa-miR-6875-5p	2.43896e-15	9.18726e-15	0	0	0	0	6	6	1						0.5
hsa-miR-6876-5p	2.43896e-15	9.18726e-15	0	0	0	0	6	6	1						0.5
hsa-miR-708-3p	1.4355e-13	2.73806e-13	0	0	0	0	6	6	1						0.5
hsa-miR-708-5p	4.11468e-14	9.0236e-14	0	0	0	0	6	6	1						0.5
hsa-miR-7108-5p	1.16522e-14	2.95689e-14	0	0	0	0	6	6	1						0.5
hsa-miR-7109-5p	2.43896e-15	9.18726e-15	0	0	0	0	6	6	1						0.5
hsa-miR-758-3p	2.43896e-15	9.18726e-15	0	0	0	0	6	6	1						0.5
hsa-miR-760	4.07384e-13	7.48721e-13	0	1.5857	0	0	6	6	0.333162					-0.57735	0.416667
hsa-miR-765	1.14758e-14	2.95689e-14	0	0	0	0	6	6	1						0.5
hsa-miR-766-3p	2.43896e-15	9.18726e-15	0	0	0	0	6	6	1						0.5
hsa-miR-766-5p	2.44088e-12	4.11731e-12	0	1.29697	0	0	6	6	0.406979					-0.57735	0.416667
hsa-miR-7705	2.43896e-15	9.18726e-15	0	0	0	0	6	6	1						0.5
hsa-miR-7706	1.13629e-14	2.95689e-14	2.57838	0	0	0	6	6	5.97268					0.880857	0.666667
hsa-miR-7854-3p	4.20986e-14	9.0236e-14	0	0	0	0	6	6	1						0.5
hsa-miR-7974	1.17297e-14	2.95689e-14	1.55776	0	0	0	6	6	2.94396					0.57735	0.583333
hsa-miR-7976	2.43896e-15	9.18726e-15	0	1.42166	0	0	6	6	0.373283					-0.57735	0.416667
hsa-miR-7977	3.58082e-13	6.74424e-13	0	0	0	0	6	6	1						0.5
hsa-miR-8485	1.17497e-14	2.95689e-14	0	0	0	0	6	6	1						0.5
hsa-miR-874-3p	3.73777e-11	5.57036e-11	0	0	0	0	6	6	1						0.5
hsa-miR-874-5p	2.43896e-15	9.18726e-15	1.27518	0	0	0	6	6	2.42029					0.57735	0.583333
hsa-miR-885-3p	4.14507e-14	9.0236e-14	0	0	0	0	6	6	1						0.5
hsa-miR-885-5p	2.43896e-15	9.18726e-15	0	0	0	0	6	6	1						0.5
hsa-miR-889-3p	4.42209e-13	7.98578e-13	0	3.07996	0	0	6	6	0.11826					-0.890389	0.333333
hsa-miR-9-3p	4.08232e-14	9.0236e-14	0	0	0	0	6	6	1						0.5
hsa-miR-9-5p	2.57293e-08	3.03803e-08	0	5.28019	0	6.79082	6	6	0.0257338					-1.74477	0.166667
hsa-miR-92b-5p	1.41513e-10	2.02539e-10	0	7.9176	0	9.18442	6	6	0.00413586					-2.83376	0.0833333
hsa-miR-935	2.43896e-15	9.18726e-15	0	1.42166	0	0	6	6	0.373283					-0.57735	0.416667
hsa-miR-937-3p	4.08183e-14	9.0236e-14	0	0	0	0	6	6	1						0.5
hsa-miR-942-5p	4.42927e-14	9.0236e-14	0	0	0	0	6	6	1						0.5
hsa-miR-95-3p	3.06063e-12	4.95838e-12	1.5076	0	0	0	6	6	2.84337					0.57735	0.583333
hsa-miR-96-5p	4.35733e-14	9.0236e-14	0	2.96189	0	0	6	6	0.128346					-0.912854	0.333333
hsa-miR-98-3p	2.43896e-15	9.18726e-15	0	0	0	0	6	6	1						0.5
